# Supplementary material for: How to Count Our Microbes? The Effect of Different Quantitative Microbiome Profiling Approaches
Source: Front Cell Infect Microbiol. 2020 Aug 7;10:403. doi: 10.3389/fcimb.2020.00403 (PMC7426659; doi:10.3389/fcimb.2020.00403)
Supplement: Supplementary file 1 [file Table_1.XLSX]

## Sheet: Table S1
Table S1. Quantification of Mock Gut Microbiome Community by FACS and qPCR
Microbial load as determined by FACS
Expected concentration*	FACS cell count/ml replicate #1	FACS cell count/ml replicate #2	Average FACS cell count/ml	S.D.
3300000	2218700	1556300	1887500	468388
1650000	552400	569000	560700	11738
825000	224600	228600	226600	2828.43
412500	126700	122800	124750	2757.72
206300	55600	56900	56250	919.239
103125	31000	30400	30700	424.264
55625	14700	17800	16250	2192.03
*Based upon information provided by manufacturer
Microbial load as determined by qPCR
Expected concentration*	qPCR Ct replicate #1	qPCR Ct replicate #2	Average Ct	S.D. Ct	cells/ml replicate #1	cells/ml replicate #2	Average cells/ml	S.D. cells/ml
3300000	19.15	19.23	19.19	0.0565685	1.06036e+08	1.00192e+08	1.03114e+08	4.13226e+06
1650000	21.13	20.83	20.98	0.212132
825000	22.11	21.95	22.03	0.113137
412500	23.53	24.1	23.815	0.403051
206300	23.04	23.74	23.39	0.494975
103125	25.65	24.28	24.965	0.968736
55625	25.7	26.34	26.02	0.452548
*Based upon information provided by manufacturer
Microbial load as determined by qPCR with PMA treatment prior to DNA isolation
Expected concentration*	qPCR-PMA Ct replicate #1	qPCR-PMA Ct replicate #2	Average Ct	S.D.	cells/ml replicate #1	cells/ml replicate #2	Average cells/ml	S.D. cells/ml
3300000	24.38	23.6	23.99	0.551543	2.6057e+06	4.52864e+06	3.56717e+06	1.35973e+06
1650000	25.8	25.09	25.445	0.502046
825000	28.11	28.84	28.475	0.516188
412500	29.04	27.68	28.36	0.961665
206300	29.62	29.73	29.675	0.0777817
103125	30.71	31.4	31.055	0.487904
55625	31.35	31.08	31.215	0.190919
*Based upon information provided by manufacturer
Variable 1	Variable 2	N	Test	Effect size	pvalue
FACS cell counts	qPCR ct-values untreated faeces	7	Pearson	-0.967	1.65e-08
FACS cell counts	qPCR ct-values PMA-treated faeces	7	Pearson	-0.966	2.05e-08

## Sheet: Table S2
Table S2. Pariwise correlations between stool moisture content, Bristol Stool Scale scores and observed species richness. Spearman test effect size, p-value, and FDR by Benjamini-Hochberg.
Variable 1	Variable 2	N	Test	Effect size	pvalue	FDR
Bristol Stool Score	Stool moisture (%)	16	Spearman	0.274	0.304	0.456
Bristol Stool Score	Observed genus richness in RMP	16	Spearman	-0.147	0.587	0.587
Stool moisture (%)	Observed genus richness in RMP	16	Spearman	-0.685	0.003	0.009
Variable 1	Variable 2	N	Test	Median Variable 1	IQR Variable 1	Median Variable 2	IQR Variable 2	pvalue	FDR
Observed genus richness RMP	Observed genus richness QMP	16	paired Wilcoxon	73.5	[71,25 - 80,75]	66	[62,25 - 71,75]	0.001	0.0012
Observed genus richness RMP	Observed genus richness QMP-PMA	16	paired Wilcoxon	73.5	[71,25 - 80,75]	64	[55,75 - 69,50]	0.001	0.0012
Observed genus richness RMP	Observed genus richness QMP-qPCR	16	paired Wilcoxon	73.5	[71,25 - 80,75]	52	[40,50 - 58,50]	0.001	0.0012
Observed genus richness in QMP	Observed genus richness in QMP-PMA	16	paired Wilcoxon	66	[62,25 - 71,75]	64	[55,75 - 69,50]	0.004	0.004
Observed genus richness in QMP	Observed genus richness in QMP-qPCR	16	paired Wilcoxon	66	[62,25 - 71,75]	52	[40,50 - 58,50]	0.001	0.0012
Observed genus richness in QMP-PMA	Observed genus richness in QMP-qPCR	16	paired Wilcoxon	64	[55,75 - 69,50]	52	[40,50 - 58,50]	0.001	0.0012

## Sheet: Table S3
Table S3. Microbial load as determined by FACS analysis and as determined by qPCR of untreated and PMA-treated faecal samples.
Pairwise correlation between microbial load as determined by FACS and qPCR using Pearson test effect size, p-value.
Microbia load as determined by FACS
Sample ID	FACS cell count/g faeces replicate #1	FACS cell count/g faeces replicate #2	Average FACS cell count/g faeces	S.D.
1	2.46271e+10	2.52483e+10	2.49377e+10	4.39248e+08
2	9.74857e+09	1.37083e+10	1.17285e+10	2.79997e+09
3	1.71756e+10	3.47372e+10	2.59564e+10	1.2418e+10
4	2.17193e+10	2.09793e+10	2.13493e+10	5.23259e+08
5	3.76212e+10	5.19617e+10	4.47915e+10	1.01402e+10
8	1.48428e+10	2.00021e+10	1.74225e+10	3.64822e+09
9	1.87575e+10	1.75569e+10	1.81572e+10	8.4897e+08
10	2.21617e+10	2e+10	2.10808e+10	1.52853e+09
12	3.72137e+10	2.54742e+10	3.1344e+10	8.30114e+09
13	2.16764e+10	2.9607e+10	2.56417e+10	5.60776e+09
15	2.2166e+10	1.50829e+10	1.86244e+10	5.00854e+09
16	2.394e+10	2.35725e+10	2.37562e+10	2.59862e+08
20	2.23907e+10	1.67281e+10	1.95594e+10	4.00406e+09
22	2.22808e+10	1.83687e+10	2.03248e+10	2.76626e+09
23	5.57044e+10	4.96267e+10	5.26655e+10	4.29759e+09
26	2.16957e+10	2.9762e+10	2.57289e+10	5.70373e+09
			Median: 2,26E+10 (range 1,17E+10 - 5,27E+10)
Microbia load as determined by qPCR
Sample ID	Ct-value replicate 1	Ct-value replicate 2	Average Ct-value	S.D.	log copies per gram/faeces	Copies per gram/faeces
1	23.74	24.42	24.08	0.480833	10.3168	2.07394e+10
1-PMA	24.12	24.49	24.31	0.26163	10.2476	1.76829e+10
2	24.89	24.86	24.88	0.0212132	10.0721	1.18069e+10
2-PMA	26.59	27.37	26.98	0.551543	9.42432	2.65659e+09
3	24.12	24.31	24.22	0.13435	10.2753	1.88474e+10
3-PMA	26.08	26.73	26.41	0.459619	9.60128	3.99282e+09
4	23.17	23.78	23.48	0.431335	10.503	3.18409e+10
4-PMA	23.99	24.76	24.38	0.544472	10.226	1.68272e+10
5	22.7	22.71	22.71	0.00707107	10.74	5.4948e+10
5-PMA	23.9	23.6	23.75	0.212132	10.4184	2.62032e+10
8	23.87	23.79	23.83	0.0565685	10.3937	2.47591e+10
8-PMA	23.59	23.73	23.66	0.0989949	10.4461	2.79288e+10
9	22.19	22.9	22.55	0.502046	10.7892	6.15449e+10
9-PMA	22.75	22.83	22.79	0.0565685	10.7138	5.17361e+10
10	23.79	23.82	23.81	0.0212132	10.4014	2.52016e+10
10-PMA	23.92	24.15	24.04	0.162635	10.3306	2.14114e+10
12	22.42	18.62	20.52	2.68701	11.4124	2.58454e+11
12-PMA	23.12	23.37	23.25	0.176777	10.5738	3.74772e+10
13	22.09	22.31	22.2	0.155563	10.8954	7.85896e+10
13-PMA	23.09	23.31	23.2	0.155563	10.5876	3.86916e+10
15	26.88	23.36	25.12	2.48902	9.99828	9.9604e+09
15-PMA	26.3	24.81	25.55	1.05359	9.86364	7.30527e+09
16	22.19	22.26	22.23	0.0494975	10.8877	7.72096e+10
16-PMA	22.76	23.26	23.01	0.353553	10.6461	4.42679e+10
20	22.1	22.39	22.25	0.205061	10.8815	7.61231e+10
20-PMA	22.48	22.73	22.61	0.176777	10.7707	5.8983e+10
22	22.97	23.12	23.05	0.106066	10.6353	4.31834e+10
22-PMA	23.85	24.16	24.01	0.219203	10.3399	2.18715e+10
23	22.38	22.4	22.39	0.0141421	10.8369	6.86899e+10
23-PMA	22.81	23.1	22.96	0.205061	10.663	4.60272e+10
26	24.76	22.69	23.73	1.46371	10.426	2.66715e+10
26-PMA	25.14	23.54	24.34	1.13137	10.2376	1.72803e+10
Postive plasmid control 10^6 copies/µl	17.93	17.82	17.875	0.0777817	NA	NA
Postive plasmid control 10^4 copies//µl	24.78	24.55	24.665	0.162635	NA	NA
Variable 1	Variable 2	N	Test	Effect size	pvalue
FACS cell counts (log10)/g faeces	qPCR ct-values untreated faeces	16	Pearson	-0.5	0.047
FACS cell counts (log10)/g faeces	qPCR ct-values PMA-treated faeces	16	Pearson	-0.41	0.11

## Sheet: Table S4
Table S4. Top 5 genera driving the DMM-based enterotype clustering
Top 5 genera driving DMM-based enterotypes and median microbial load in enterotypes
Genus	Main relative abundance in Enterotype 1 (n =10)	Main relative abundance in Enterotype 2 (n = 6)
Prevotella	0.0039765	0.0124621
Bacteroides	0.145342	0.083817
Bifidobacterium	0.0537333	0.041333
Blautia	0.0730705	0.0655778
Roseburia	0.0503211	0.0455483
Bacterial load	Median bacterial load - Enterotype 1	Median bacterial load - Enterotype 2	Test	pvalue
FACS (cell counts/g faeces)	2.4347e+10	1.90919e+10	unpaired Wilcoxon	0.044
qPCR (cell counts/g faeces)*	1.8425e+10	1.61792e+10	unpaired Wilcoxon	0.604
qPCR PMA-treated samples (cell counts/g faeces)*	9.20692e+09	1.09106e+10	unpaired Wilcoxon	0.526
*cell counts calculated by dividing copy number/g faeces by the average 16S copy number per sample as calculated from 16S NGS data

## Sheet: Table S5
Table S5. Within and between-method variation in microbial community structure as indicated by Bray-Curtis dissimilarity.
	Median [IQR] BC dissimilarity
Within QMP method dissimilarity	0,04621 [0,03824-0,05242]
Within QMP-PMA method dissimilarity	0,04254 [0,03720-0,04910]
Within QMP-qPCR method dissimilarity	0,05027 [0,04539-0,06720]
Between QMP and QMP-PMA method dissimilarity	0,08274 [0,06203-0,10828]
Between QMP and QMP-qPCR method dissimilarity	0,26020 [0,19934-0,36433]
Variable 1	Variable 2	Test	FDR
Within QMP method dissimilarity	Within QMP-PMA method dissimilarity	paired Wilcoxon signed-rank	0.562
Within QMP method dissimilarity	Within QMP-qPCR method dissimilarity	paired Wilcoxon signed-rank	0.000966
Within QMP-PMA method dissimilarity	Within QMP-qPCR method dissimilarity	paired Wilcoxon signed-rank	0.234
Within QMP method dissimilarity	Between QMP and QMP-PMA method dissimilarity	paired Wilcoxon signed-rank	0.00144
Within QMP method dissimilarity	Between QMP and QMP-qPCR method dissimilarity	paired Wilcoxon signed-rank	0.000183
Within QMP-PMA method dissimilarity	Between QMP and QMP-PMA method dissimilarity	paired Wilcoxon signed-rank	0.000183105
Within QMP-PMA method dissimilarity	Between QMP and QMP-qPCR method dissimilarity	paired Wilcoxon signed-rank	0.000183105
Within QMP-qPCR method dissimilarity	Between QMP and QMP-PMA method dissimilarity	paired Wilcoxon signed-rank	0.00267029
Within QMP-qPCR method dissimilarity	Between QMP and QMP-qPCR method dissimilarity	paired Wilcoxon signed-rank	0.000183105
Between QMP and QMP-PMA method dissimilarity	Between QMP and QMP-qPCR method dissimilarity	paired Wilcoxon signed-rank	0.000183105

## Sheet: Table S6
Table S6. Sample rank concordance (Kendall's tau) among the 15 most abundant genera between each of the four profiling methods
Genus	RMP vs. QMP	RMP vs. QMP-PMA	RMP vs. QMP-qPCR	QMP vs. QMP-PMA	QMP vs. QMP-qPCR	QMP-PMA vs. QMP-qPCR
Bacteroides	0.833333	0.75	0.45	0.883333	0.45	0.466667
Faecalibacterium	0.666667	0.533333	0.216667	0.466667	0.383333	0.116667
Blautia	0.466667	0.55	0.0166667	0.85	0.216667	0.2
Roseburia	0.783333	0.716667	0.433333	0.766667	0.45	0.483333
Bifidobacterium	0.883333	0.833333	0.533333	0.95	0.55	0.566667
Ruminococcus	0.733333	0.75	0.583333	0.916667	0.583333	0.533333
Lachnospiracea_incertae_sedis	0.533333	0.55	0.266667	0.783333	0.266667	0.35
Anaerostipes	0.65	0.616667	0.55	0.833333	0.666667	0.566667
Coprococcus	0.833333	0.75	0.516667	0.816667	0.516667	0.5
Dorea	0.583333	0.466667	0.466667	0.816667	0.616667	0.5
Dialister	0.869268	0.833333	0.852981	0.83551	0.863847	0.800757
Fusicatenibacter	0.95	0.883333	0.566667	0.833333	0.55	0.583333
Ruminococcus2	0.816667	0.833333	0.583333	0.916667	0.633333	0.683333
Parabacteroides	0.733333	0.55	0.383333	0.716667	0.383333	0.2
Romboutsia	0.866667	0.75	0.6	0.85	0.633333	0.683333
Variable 1	Variable 2	N	Median [IQR] Variable 1	Median [IQR] Variable 12	Test2	FDR3
RMP vs. QMP	RMP vs. QMP-PMA	16	0,747 [0,658-0,85]	0,691 [0,55-0,792]	paired Wilcoxon signed-rank	0.38434
RMP vs. QMP	RMP vs. QMP-qPCR	16	0,747 [0,658-0,85]	0,468 [0,408-0,575]	paired Wilcoxon signed-rank	0.00133719
RMP vs. QMP	QMP vs. QMP-PMA	16	0,747 [0,658-0,85]	0,816 [0,8-0,867]	paired Wilcoxon signed-rank	0.231911
RMP vs. QMP	QMP vs. QMP-qPCR	16	0,747 [0,658-0,85]	0,518 [0,417-0,625]	paired Wilcoxon signed-rank	0.00224076
RMP vs. QMP	QMP-PMA vs. QMP-qPCR	16	0,747 [0,658-0,85]	0,482 [0,408-0,575]	paired Wilcoxon signed-rank	0.00184188
RMP vs. QMP-PMA	RMP vs. QMP-qPCR	16	0,691 [0,55-0,792]	0,468 [0,408-0,575]	paired Wilcoxon signed-rank	0.00628592
RMP vs. QMP-PMA	QMP vs. QMP-PMA	16	0,691 [0,55-0,792]	0,816 [0,8-0,867]	paired Wilcoxon signed-rank	0.0120047
RMP vs. QMP-PMA	QMP vs. QMP-qPCR	16	0,691 [0,55-0,792]	0,518 [0,417-0,625]	paired Wilcoxon signed-rank	0.0156218
RMP vs. QMP-PMA	QMP-PMA vs. QMP-qPCR	16	0,691 [0,55-0,792]	0,482 [0,408-0,575]	paired Wilcoxon signed-rank	0.00770468
RMP vs. QMP-qPCR	QMP vs. QMP-PMA	16	0,468 [0,408-0,575]	0,816 [0,8-0,867]	paired Wilcoxon signed-rank	0.000564856
RMP vs. QMP-qPCR	QMP vs. QMP-qPCR	16	0,468 [0,408-0,575]	0,518 [0,417-0,625]	paired Wilcoxon signed-rank	0.509838
RMP vs. QMP-qPCR	QMP-PMA vs. QMP-qPCR	16	0,468 [0,408-0,575]	0,482 [0,408-0,575]	paired Wilcoxon signed-rank	0.868037
QMP vs. QMP-PMA	QMP vs. QMP-qPCR	16	0,816 [0,8-0,867]	0,518 [0,417-0,625]	paired Wilcoxon signed-rank	0.000564856
QMP vs. QMP-PMA	QMP-PMA vs. QMP-qPCR	16	0,816 [0,8-0,867]	0,482 [0,408-0,575]	paired Wilcoxon signed-rank	0.000564856
QMP vs. QMP-qPCR	QMP-PMA vs. QMP-qPCR	16	0,518 [0,417-0,625]	0,482 [0,408-0,575]	paired Wilcoxon signed-rank	0.742777

## Sheet: Table S7
Table S7. Spearman rank correlations between Bacteroides and Prevotella in each of the four profiling methods
Variable 1	Variable 2	N	Test	Effect size	pvalue	FDR
Bacteroides abundance RMP	Prevotella abundance RMP	32	Spearman	-0.701	8e-06	3.2e-05
Bacteroides abundance QMP	Prevotella abundance QMP	32	Spearman	-0.639	8.4e-05	0.000168
Bacteroides abundance QMP-PMA	Prevotella abundance QMP-PMA	32	Spearman	-0.553	0.001038	0.001384
Bacteroides abundance QMP-qPCR	Prevotella abundance QMP-qPCR	32	Spearman	-0.17	0.352664	0.352664

## Sheet: Table S8
Table S8. Microbial load as determined by ddPCR of untreated and PMA-treated faecal samples.
Pairwise correlation between microbial load as determined by ddPCR and qPCR using Pearson test effect size, p-value.
Microbia load as determined by ddPCR
Sample ID	ddPCR copies per uL DNA replicate #1	ddPCR copies per uL DNA replicate #2	ddPCR average copies/uL DNA	ddPCR SD copies/ul DNA	qPCR copies/ul DNA	Fold-differences qPCR vs ddPCR
1	11400000	10100000	10750000	919239	2.07394e+07	1.92925
1-PMA	13500000	10000000	11750000	2.47487e+06	1.76829e+07	1.50493
2	5120000	4750000	4935000	261630	1.18069e+07	2.39249
2-PMA	2250000	2060000	2155000	134350	2.65659e+06	1.23276
3	11700000	10200000	10950000	1.06066e+06	1.88474e+07	1.72122
3-PMA	5730000	5180000	5455000	388909	3.99282e+06	0.731957
4	10900000	9700000	10300000	848528	3.18409e+07	3.09135
4-PMA	7500000	7400000	7450000	70710.7	1.68272e+07	2.25868
5	16300000	18500000	17400000	1.55563e+06	5.4948e+07	3.15793
5-PMA	12100000	11700000	11900000	282843	2.62032e+07	2.20195
8	10100000	10200000	10150000	70710.7	2.47591e+07	2.43932
8-PMA	15700000	16000000	15850000	212132	2.79288e+07	1.76207
9	24100000	22100000	23100000	1.41421e+06	6.15449e+07	2.66428
9-PMA	19700000	18300000	19000000	989949	5.17361e+07	2.72295
10	8890000	8980000	8935000	63639.6	2.52016e+07	2.82055
10-PMA	8800000	8450000	8625000	247487	2.14114e+07	2.48248
12	22300000	23400000	22850000	777817	2.58454e+08	11.3109
12-PMA	12700000	13000000	12850000	212132	3.74772e+07	2.91652
13	26600000	27400000	27000000	565685	7.85896e+07	2.91073
13-PMA	19600000	20900000	20250000	919239	3.86916e+07	1.91069
15	15800000	17500000	16650000	1.20208e+06	9.9604e+06	0.598222
15-PMA	10300000	9600000	9950000	494975	7.30527e+06	0.734198
16	23200000	22700000	22950000	353553	7.72096e+07	3.36425
16-PMA	16700000	17800000	17250000	777817	4.42679e+07	2.56625
20	27200000	22800000	25000000	3.11127e+06	7.61231e+07	3.04492
20-PMA	26300000	23900000	25100000	1.69706e+06	5.8983e+07	2.34992
22	11200000	11100000	11150000	70710.7	4.31834e+07	3.87295
22-PMA	8300000	8300000	8300000	0	2.18715e+07	2.63512
23	21000000	19100000	20050000	1.3435e+06	6.86899e+07	3.42593
23-PMA	16100000	15000000	15550000	777817	4.60272e+07	2.95995
26	17100000	16500000	16800000	424264	2.66715e+07	1.58759
26-PMA	11900000	11800000	11850000	70710.7	1.72803e+07	1.45825
						MEDIAN FOLD-DIFFERENCE 2.46 [IQR 1.72 - 2.91]
Variable 1	Variable 2	N	Test	Effect size	pvalue
qPCR ct-values untreated faeces	ddPCR copies per uL DNA	16	Pearson	0.72	0.002
qPCR ct-value PMA-treated faeces	ddPCR copies per uL DNA from PMA-treated faeces	16	Pearson	0.90	2e-06
FACS cell counts (log10)/g faeces	ddPCR copies per uL DNA	16	Pearson	0.5	0.049
FACS cell counts (log10)/g faeces	ddPCR copies per uL DNA from PMA-treated faeces	16	Pearson	0.39	0.14

## Sheet: Table S9
Table S9. Microbial load of serial 2-fold dilluted mock and samples as determined by ddPCR and qPCR.
Pairwise correlation between microbial load as determined by ddPCR and qPCR using Pearson test effect size, p-value.
		ddPCR 1	ddPCR 2	qPCR 1	qPCR 2
Sample	Dillution factor	log10 copies/uL	log10 copies/uL	log10 copies/uL	log10 copies/uL
Mock	1	4.68753	4.67394	4.79092	4.93248
Mock	2	4.42537	4.3784	4.56934	4.63396
Mock	4	4.14613	4.10789	4.3139	4.38776
Mock	8	3.85914	3.8109	3.94461	3.98154
Mock	16	3.48996	3.4624	3.60916	3.61531
Mock	32	3.24304	3.18469	3.3568	3.23063
Mock	64	2.89042	2.88818	2.98751	2.87672
sample A	1	4.17955	4.25066	4.70782	4.6432
sample A	2	3.91116	3.89265	4.24928	4.35699
sample A	4	3.60423	3.67025	3.96923	4.04616
sample A	8	3.26717	3.35218	3.58762	3.63686
sample A	16	3	3.09691	3.18754	3.3168
sample A	32	2.68574	2.66558	2.92903	2.67668
sample A	64	2.34044	2.36922	2.40278	2.51973
sample B	1	3.29226	3.33445	3.03675	3.16908
sample B	2	3.02531	3.02531	2.87672	2.88287
sample B	4	2.64246	2.79239	2.53819	2.68283
sample B	8	2.36922	2.45179	2.15658	2.2089
sample B	16	2.2014	2.08279	2.07349	2.03656
sample B	32	1.69897	1.83885	1.64264	1.81806
sample B	64	1.70757	1.65321	1.44568	1.6488
sample C	1	3.80956	3.84136	3.9323	4.04001
sample C	2	3.50379	3.51322	3.66148	3.62762
sample C	4	3.17898	3.28103	3.25832	3.47067
sample C	8	2.91275	2.94349	2.92596	2.98135
sample C	16	2.56229	2.67025	2.5782	2.67052
sample C	32	2.2014	2.26482	2.05503	2.09196
sample C	64	1.88649	1.96379	1.85191	1.83652
Pearson correlation serial dillutions	ddPCR	qPCR
Mock	0.865852	0.847762
Sample A	0.864581	0.859651
Sample B	0.888032	0.8923
Sample C	0.862322	0.853171
Pearson correlation ddPCR vs qPCR (Fig S5)		pvalue
0.988484		5.6e-46
